# Supplementary material for: Psychosocial correlates of children’s football participation: a psychological network analysis of parental support, stereotypes, and dualistic passions
Source: Front Psychol. 2026 Jul 1;17:1897362. doi: 10.3389/fpsyg.2026.1897362 (PMC13368343; doi:10.3389/fpsyg.2026.1897362)
Supplement: Supplementary file 1 [file Data_Sheet_1.CSV]

©m¦W	?®e??	?ÌÛ??	¾ãÊ^??
?·ì	4	5	5
³¢§Ó?	4	4	4
?¥Ã©¾	4	4	4
àÔª÷¤ô	4	4	4
??	5	5	5
?¶²	4	4	4
?¤j«G	5	5	5
